# Supplementary material for: Predictors of Response and Survival in Immune Checkpoint Inhibitor-Treated Unresectable Hepatocellular Carcinoma
Source: Cancers (Basel). 2020 Jan 11;12(1):182. doi: 10.3390/cancers12010182 (PMC7017111; doi:10.3390/cancers12010182)
Supplement: Supplementary file 1 [file cancers-12-00182-s001.zip]

Archive with 4 entries (3 files):
- Suppl. materials/
- Suppl. materials/Supp Fig 1. PD-L1 & BR.pdf
- Suppl. materials/Supp Tables.docx
- Suppl. materials/Suppl Fig 2. PreSora-OS.tif
